# Supplementary material for: Molecular Characterization of Gyrovirus galga 1 in Domestic Dogs in the North of Vietnam Indicates the Presence of Recombination Events
Source: Int J Mol Sci. 2026 Jan 30;27(3):1384. doi: 10.3390/ijms27031384 (PMC12898029; doi:10.3390/ijms27031384)
Supplement: Supplementary file 1 [file ijms-27-01384-s001.zip]

Archive with 1 entries (1 files):
- ijms-4095651-supplementary.pdf
